# Supplementary material for: Metabolite-Specific Echo-Planar Imaging of Hyperpolarized [1-13C]Pyruvate at 4.7 T
Source: Tomography. 2021 Sep 15;7(3):466–76. doi: 10.3390/tomography7030040 (PMC8482109; doi:10.3390/tomography7030040)
Supplement: Supplementary file 1 [file tomography-07-00040-s001.zip]

Archive with 1 entries (1 files):
- tomography-1236112-supplementary.pdf
